# Supplementary material for: Overexpression of DGAT2 Regulates the Differentiation of Bovine Preadipocytes
Source: Animals (Basel). 2023 Mar 29;13(7):1195. doi: 10.3390/ani13071195 (PMC10093762; doi:10.3390/ani13071195)
Supplement: Supplementary file 1 [file animals-13-01195-s001.zip]

Archive with 1 entries (1 files):
- animals-2248275-supplementary.pdf
